# Supplementary material for: Application of Probe-Capture metagenomics in rabies diagnosis
Source: Virol J. 2025 Nov 27;22:406. doi: 10.1186/s12985-025-03029-6 (PMC12752439; doi:10.1186/s12985-025-03029-6)
Supplement: Supplementary file 1 — Supplementary Material 1: Supplementary Table 1: Summary of the clinical data of the three patients [file 12985_2025_3029_MOESM1_ESM.xlsx]

## Sheet: Sheet1
	patient1	patient2	patient3
initial symptom	Respiratory symptoms (cough and expectoration;initial symptom)	Gastrointestinal symptoms (nausea and vomiting;initial symptom)	Urological symptoms (frequent urination, urgent urination, and dysuria;initial symptom)
Neurological symptoms
Muscle myoclonus	+	+	+
muscular tone	normal	increasing	normal
hypocalcemia	+	+	+
myocardial damage	+	+	+
Creatine Kinase(CK)	4232 U/L	1302 U/L	1286 U/L
Creatine Kinase-MB(CK-MB)	57.2 U/L	35.9 U/L	12.6 U/L
Lactate Dehydrogenase(LDH)	209 U/L	494 U/L	336 U/L
Beta-hydroxybutyrate dehydrogenase(HBDH)	139.0 U/L	284.0 U/L	226.0 U/L↑
high-sensitivity cardiac troponin I(hscTnI)	3.551 ug/L	0.234 ug/	0.058 ug/L
Myoglobin(Mb)	>2400.00 ug/L	568.0 ug/L	697.5 ug/L
Infection-related Indicators
Erythrocyte Sedimentation Rate (ESR)	63.00 mm/h	32.00 mm/h	115.00 mm/h
C-Reactive Protein (CRP)	64.08 mg/L	16.8 mg/L	1.72mg/L
Procalcitonin (PCT)	3.53 ng/ml	4.41 ng/ml	0.34ng/ml
Supplementary Examination
Electrocardiogram	Sinus rhythm、Poor R-wave progression、Prolonged QTc interval	Paroxysmal atrial tachycardia、ST-T changes.	Sinus tachycardia、Poor R-wave progression、ST-T changes
Electroencephalogram	The severe abnormal electroencephalogram (left-sided lateralized spike-and-slow wave complex discharges).	Na	severe abnormal electroencephalogram(widespread abnormalities, with increased power of β waves and δ waves)
others	-	-	Hyperglycemia
Past medical history	History of alcohol abuse	History of alcohol abuse	Hypertension
